# Supplementary material for: Multilocus microsatellite analysis of 'Candidatus Liberibacter asiaticus' associated with citrus Huanglongbing worldwide
Source: BMC Microbiol. 2012 Mar 20;12:39. doi: 10.1186/1471-2180-12-39 (PMC3368738; doi:10.1186/1471-2180-12-39)
Supplement: Additional file 1 — Sample and haplotype information for all isolates used in this study. [file 1471-2180-12-39-S1.XLS]

## Sheet: Las-SSR Genotype
Suplemaental File-1
Sample ID	Sampling Location	Sample Date	Genotype	LoucsA	LocusB	LocusC	LocusD	LocusE	LocusF	LocusG
CHN-261	Guilin, Guangxi Province, China	April 2009	1	434	200	221	170	217	235	152
CHN-22	Nanning, Guangxi province, China	August 2006	2	434	200	221	170	232	235	152
CD-10	Pursat Province, Cambodia	Unknown	3	434	200	220	170	290	235	152
CHN-262	Hezhou, Guangxi Province, China	April 2009	4	428	200	221	170	188	235	152
CHN-263	Hezhou, Guangxi Province, China	April 2009	4	428	200	221	170	188	235	152
CHN-270	Gangzhoou, Jiangxi Province, China	April 2009	5	428	200	221	170	195	235	152
VT-2	Jiang Wen County, Hung Yen Province, Vietnam	Unknown	6	412	200	221	170	195	235	152
CHN-23	Nanning, Guangxi province, China	August 2006	7	405	200	221	170	225	235	152
CHN-33	Nanning, Guangxi province, China	August 2006	8	405	200	221	170	203	235	152
CHN-43	Nanning, Guangxi province, China	August 2006	9	405	200	221	170	195	235	152
CHN-271	Guangzhou, Guangdong Province, China	April 2009	9	405	200	221	170	195	235	152
CHN-243	Baise, Guangxi Province, China	April 2009	10	383	200	225	170	195	235	152
CD-9	Pursat Province, Cambodia	Unknown	11	383	200	220	170	188	235	152
F2-3	Fuzhou, Fujian Province, China	Unknown	12	357	200	221	170	195	235	152
F2-4	Fuzhou, Fujian Province, China	Unknown	12	357	200	221	170	195	235	152
CHN-244	Baise, Guangxi Province, China	April 2009	13	354	200	225	170	195	235	152
CHN-245	Baise, Guangxi Province, China	April 2009	13	354	200	225	170	195	235	152
VT-3	Summit Farm, Hoa Binh Province, Vietnam	Unknown	14	354	200	221	170	203	235	152
IND-45	Anantapur District, Andhra Pradesh, India	April 2008	15	354	196	250	174	188	227	139
CHN-30	Nanning, Guangxi province, China	August 2006	16	349	200	241	170	210	235	152
F2-5	Fuzhou, Fujian Province, China	Unknown	17	349	200	233	174	268	235	152
CHN-26	Nanning, Guangxi province, China	August 2006	18	349	200	221	170	210	235	152
F1-1	Fuzhou, Fujian Province, China	Unknown	19	349	200	221	170	195	235	152
F2-1	Fuzhou, Fujian Province, China	Unknown	19	349	200	221	170	195	235	152
IND-22	Nalgonda District, Andhra Pradesh, India	March 2008	20	349	196	254	174	188	227	139
BRA-43	Sao Paolo, Brazil	February 2007	21	347	200	237	174	261	235	152
IND-41	Anantapur District, Andhra Pradesh, India	April 2008	22	347	196	246	174	181	227	139
IND-38	Kadapa District, Andhra Pradesh, India	April 2008	23	347	196	241	174	188	227	139
BRA-5	Sao Paolo, Brazil	August 2006	24	342	200	237	170	244	235	152
BRA-53	Duatina County, Sao Paulo, Brazil	January 2008	25	342	200	237	170	261	235	152
BRA-57	Ibitinga County, Sao Paulo, Brazil	January 2008	26	342	200	237	174	261	235	152
BRA-62	Taiacu County, Sao Paulo, Brazil	January 2008	27	342	200	221	174	255	235	152
CHN-28	Nanning, Guangxi province, China	August 2006	28	342	200	221	170	195	235	152
CHN-42	Nanning, Guangxi province, China	August 2006	29	342	200	221	170	203	235	152
IND-17	Mahaboobnagar District, Andhra Pradesh, India	March 2008	30	342	196	254	174	188	227	139
IND-49	Tirupati District Andhra Pradesh, India	April 2008	31	342	196	241	174	203	227	139
BRA-2	Sao Paolo, Brazil	August 2006	32	335	200	246	174	261	235	152
BRA-15	Sao Paolo, Brazil	August 2006	32	335	200	246	174	261	235	152
BRA-7	Sao Paolo, Brazil	August 2006	33	335	200	237	174	261	235	152
BRA-10	Sao Paolo, Brazil	August 2006	33	335	200	237	174	261	235	152
BRA-11	Sao Paolo, Brazil	August 2006	33	335	200	237	174	261	235	152
BRA-12	Sao Paolo, Brazil	August 2006	33	335	200	237	174	261	235	152
BRA-60	Descalvado County, Sao Paulo, Brazil	January 2008	33	335	200	237	174	261	235	152
BRA-66	Cabralia Paulista County, Sao Paulo, Brazil	January 2008	33	335	200	237	174	261	235	152
BRA-67	Lupercio County, Sao Paulo, Brazil	January 2008	33	335	200	237	174	261	235	152
BRA-63	Mogi Mirim County, Sao Paulo, Brazil	January 2008	34	335	200	237	170	261	235	152
BRA-64	Bebedoura County, Sao Paulo, Brazil	January 2008	34	335	200	237	170	261	235	152
BRA-3	Sao Paolo, Brazil	August 2006	35	335	200	233	174	244	235	152
MD-2	Unknown, Taiwan	October 2006	36	335	200	233	170	203	235	152
MD-3	Unknown, Thailand	October 2006	37	335	200	213	170	255	235	152
IND-7	Chittoor District, Andhra Pradesh, India	March 2008	38	335	196	246	174	188	227	139
IND-18	Nalgonda District, Andhra Pradesh, India	March 2008	38	335	196	246	174	188	227	139
IND-5	Chittoor District, Andhra Pradesh, India	March 2008	39	335	196	241	174	195	227	139
IND-20	Kadapa District, Andhra Pradesh, India	March 2008	39	335	196	241	174	195	227	139
IND-24	Chittoor District, Andhra Pradesh, India	March 2008	40	335	196	225	174	188	227	139
IND-13	Prakasam District, Andhra Pradesh, India	March 2008	41	335	196	241	174	173	227	139
FL-384	Polk County, Florida, USA	January 2008	42	333	200	229	174	261	235	152
FL-385	Polk County, Florida, USA	January 2008	42	333	200	229	174	261	235	152
CHN-272	SanMen, Fujian Province, China	April 2009	43	333	200	221	170	195	235	152
IND-46	Nalgonda District, Andhra Pradesh, India	April 2008	44	333	196	241	174	188	227	139
IND-36	Tirupati District Andhra Pradesh, India	April 2008	45	333	196	254	174	188	227	139
IND-37	Tirupati District Andhra Pradesh, India	April 2008	46	333	196	246	174	188	227	139
BRA-13	Sao Paolo, Brazil	August 2006	47	328	200	237	170	247	235	152
BRA-18	Sao Paolo, Brazil	August 2006	48	328	200	237	174	261	235	152
BRA-58	Monte Alto County, Sao Paulo, Brazil	January 2008	49	328	200	237	174	244	235	152
BRA-65	Bariri County, Sao Paulo, Brazil	January 2008	50	328	200	237	174	239	235	152
FL-370	Pasco County, Florida, USA	January 2008	51	328	200	229	174	261	235	152
FL-369	Pasco County, Florida, USA	January 2008	52	328	200	229	174	247	235	152
FL-318	Lake County, Florida, USA	January 2008	52	328	200	229	174	247	235	152
CHN-53	Nanning, Guangxi province, China	August 2006	53	328	200	221	170	225	235	152
F2-6	Fuzhou, Fujian Province, China	Unknown	54	328	206	221	170	188	235	152
IND-1	Anantapur District, Andhra Pradesh, India	March 2008	55	328	196	241	174	188	227	139
IND-19	Anantapur District, Andhra Pradesh, India	March 2008	56	328	196	246	174	181	227	139
CHN-258	Guilin, Guangxi Province, China	April 2009	57	326	200	221	174	203	235	152
CHN-260	Guilin, Guangxi Province, China	April 2009	58	326	200	221	170	203	235	152
CD-13	Pursat Province, Cambodia	Unknown	59	326	200	212	170	290	235	152
IND-39	Anantapur District, Andhra Pradesh, India	April 2008	60	326	196	246	174	195	227	139
IND-35	Chittoor District, Andhra Pradesh, India	April 2008	61	326	196	246	174	188	227	139
IND-44	Kurnool District, Andhra Pradesh, India	April 2008	61	326	196	246	174	188	227	139
IND-42	Nalgonda District, Andhra Pradesh, India	April 2008	62	326	196	241	174	188	227	139
CHN-46	Nanning, Guangxi province, China	August 2006	63	320	200	241	174	195	235	152
CHN-57	Nanning, Guangxi province, China	August 2006	64	320	200	221	170	195	235	152
MD-6	Unknown, Japan	October 2006	65	320	200	225	170	255	235	152
IND-6	Chittoor District, Andhra Pradesh, India	March 2008	66	320	196	250	174	188	227	139
IND-3	Chittoor District, Andhra Pradesh, India	March 2008	67	320	196	246	174	181	227	139
IND-21	Prakasam District, Andhra Pradesh, India	March 2008	68	320	196	246	174	188	235	139
CHN-264	Hezhou, Guangxi Province, China	April 2009	69	318	200	221	170	195	235	152
VT-6	Vietnam Agricultural Science Institute, Hanoi, Vietnam	Unknown	70	318	200	237	174	225	235	152
CD-1	Pursat Province, Cambodia	Unknown	71	318	200	232	174	203	235	152
CD-3	Pursat Province, Cambodia	Unknown	72	318	200	208	170	203	235	152
CD-4	Pursat Province, Cambodia	Unknown	72	318	200	208	170	203	235	152
IND-48	Tirupati District Andhra Pradesh, India	April 2008	73	318	196	246	174	188	227	139
CHN-48	Nanning, Guangxi province, China	August 2006	74	313	200	221	170	195	235	152
IND-14	Kadapa District, Andhra Pradesh, India	March 2008	75	313	196	246	174	195	227	139
CD-18	Battambang Province, Cambodia	Unknown	76	311	200	232	174	255	227	152
CD-21	Battambang Province, Cambodia	Unknown	77	311	200	232	174	188	235	152
CD-22	Battambang Province, Cambodia	Unknown	78	311	200	232	174	232	235	152
HN-46	Hunan Province, China	Unknown	79	298	200	241	170	239	235	152
IND-16	Kadapa District, Andhra Pradesh, India	March 2008	80	298	196	241	174	175	227	139
IND-43	Mahaboobnagar District, Andhra Pradesh, India	April 2008	81	298	196	246	174	188	227	139
FL-203	Hardee County, Florida, USA	January 2008	82	289	200	225	170	195	235	152
FL-133	DeSoto County, Florida, USA	January 2008	83	289	200	225	170	188	235	152
FL-135	DeSoto County, Florida, USA	January 2008	83	289	200	225	170	188	235	152
FL-141	DeSoto County, Florida, USA	January 2008	83	289	200	225	170	188	235	152
FL-257	Highlands County, Florida, USA	January 2008	83	289	200	225	170	188	235	152
FL-294	Indian River, County, Florida, USA	January 2008	83	289	200	225	170	188	235	152
FL-330	Martin County, Florida, USA	January 2008	83	289	200	225	170	188	235	152
IND-12	Anantapur District, Andhra Pradesh, India	March 2008	84	289	196	237	174	195	227	139
IND-50	Tirupati District Andhra Pradesh, India	April 2008	85	289	196	217	174	203	227	139
BRA-51	Sao Paolo, Brazil	February 2007	86	284	200	237	174	239	235	152
FL-206	Hardee County, Florida, USA	January 2008	87	284	200	225	170	188	235	152
FL-372	Polk County, Florida, USA	January 2008	87	284	200	225	170	188	235	152
FL-339	Martin County, Florida, USA	January 2008	88	284	200	225	158	188	235	152
FL-114	Collier County, Florida, USA	January 2008	89	282	200	225	170	195	235	152
FL-115	Collier County, Florida, USA	January 2008	89	282	200	225	170	195	235	152
FL-116	Collier County, Florida, USA	January 2008	89	282	200	225	170	195	235	152
FL-118	Collier County, Florida, USA	January 2008	89	282	200	225	170	195	235	152
FL-120	Collier County, Florida, USA	January 2008	89	282	200	225	170	195	235	152
FL-121	Collier County, Florida, USA	January 2008	89	282	200	225	170	195	235	152
FL-122	Collier County, Florida, USA	January 2008	89	282	200	225	170	195	235	152
FL-123	Collier County, Florida, USA	January 2008	89	282	200	225	170	195	235	152
FL-83	Charlotte County, Florida, USA	January 2008	90	282	200	225	170	188	235	152
FL-103	Collier County, Florida, USA	January 2008	90	282	200	225	170	188	235	152
FL-113	Collier County, Florida, USA	January 2008	90	282	200	225	170	188	235	152
FL-137	DeSoto County, Florida, USA	January 2008	90	282	200	225	170	188	235	152
FL-138	DeSoto County, Florida, USA	January 2008	90	282	200	225	170	188	235	152
FL-139	DeSoto County, Florida, USA	January 2008	90	282	200	225	170	188	235	152
FL-140	DeSoto County, Florida, USA	January 2008	90	282	200	225	170	188	235	152
FL-145	DeSoto County, Florida, USA	January 2008	90	282	200	225	170	188	235	152
FL-146	DeSoto County, Florida, USA	January 2008	90	282	200	225	170	188	235	152
FL-147	DeSoto County, Florida, USA	January 2008	90	282	200	225	170	188	235	152
FL-148	DeSoto County, Florida, USA	January 2008	90	282	200	225	170	188	235	152
FL-149	DeSoto County, Florida, USA	January 2008	90	282	200	225	170	188	235	152
FL-150	DeSoto County, Florida, USA	January 2008	90	282	200	225	170	188	235	152
FL-151	DeSoto County, Florida, USA	January 2008	90	282	200	225	170	188	235	152
FL-153	DeSoto County, Florida, USA	January 2008	90	282	200	225	170	188	235	152
FL-156	DeSoto County, Florida, USA	January 2008	90	282	200	225	170	188	235	152
FL-158	DeSoto County, Florida, USA	January 2008	90	282	200	225	170	188	235	152
FL-159	DeSoto County, Florida, USA	January 2008	90	282	200	225	170	188	235	152
FL-160	DeSoto County, Florida, USA	January 2008	90	282	200	225	170	188	235	152
FL-161	DeSoto County, Florida, USA	January 2008	90	282	200	225	170	188	235	152
FL-164	DeSoto County, Florida, USA	January 2008	90	282	200	225	170	188	235	152
FL-165	DeSoto County, Florida, USA	January 2008	90	282	200	225	170	188	235	152
FL-169	DeSoto County, Florida, USA	January 2008	90	282	200	225	170	188	235	152
FL-170	DeSoto County, Florida, USA	January 2008	90	282	200	225	170	188	235	152
FL-175	Hardee County, Florida, USA	January 2008	90	282	200	225	170	188	235	152
FL-207	Hardee County, Florida, USA	January 2008	90	282	200	225	170	188	235	152
FL-231	Hendry County, Florida, USA	January 2008	90	282	200	225	170	188	235	152
FL-244	Highlands County, Florida, USA	January 2008	90	282	200	225	170	188	235	152
FL-260	Highlands County, Florida, USA	January 2008	90	282	200	225	170	188	235	152
FL-261	Highlands County, Florida, USA	January 2008	90	282	200	225	170	188	235	152
FL-293	Indian River, County, Florida, USA	January 2008	90	282	200	225	170	188	235	152
FL-303	Indian River, County, Florida, USA	January 2008	90	282	200	225	170	188	235	152
FL-304	Indian River, County, Florida, USA	January 2008	90	282	200	225	170	188	235	152
FL-305	Indian River, County, Florida, USA	January 2008	90	282	200	225	170	188	235	152
FL-306	Indian River, County, Florida, USA	January 2008	90	282	200	225	170	188	235	152
FL-308	Indian River, County, Florida, USA	January 2008	90	282	200	225	170	188	235	152
FL-309	Indian River, County, Florida, USA	January 2008	90	282	200	225	170	188	235	152
FL-329	Martin County, Florida, USA	January 2008	90	282	200	225	170	188	235	152
FL-373	Polk County, Florida, USA	January 2008	90	282	200	225	170	188	235	152
FL-374	Polk County, Florida, USA	January 2008	90	282	200	225	170	188	235	152
FL-109	Collier County, Florida, USA	January 2008	91	282	200	225	170	181	235	152
FL-298	Indian River, County, Florida, USA	January 2008	91	282	200	225	170	181	235	152
FL-307	Indian River, County, Florida, USA	January 2008	91	282	200	225	170	181	235	152
CD-17	Battambang Province, Cambodia	Unknown	92	282	200	212	170	188	235	152
FL-84	Charlotte County, Florida, USA	January 2008	93	277	200	225	158	188	235	152
FL-117	Collier County, Florida, USA	January 2008	94	277	200	225	170	195	235	152
FL-76	DeSoto County, Florida, USA	June 2007	95	277	200	225	170	188	235	152
FL-134	DeSoto County, Florida, USA	January 2008	95	277	200	225	170	188	235	152
FL-176	Hardee County, Florida, USA	January 2008	95	277	200	225	170	188	235	152
FL-250	Highlands County, Florida, USA	January 2008	95	277	200	225	170	188	235	152
CHN-44	Nanning, Guangxi province, China	August 2006	96	277	200	221	170	195	235	152
FL-127	Collier County, Florida, USA	January 2008	97	275	200	229	170	188	235	152
FL-142	DeSoto County, Florida, USA	January 2008	98	275	200	229	170	181	235	152
CD-2	Pursat Province, Cambodia	Unknown	99	275	200	208	170	203	235	152
FL-88	Collier County, Florida, USA	January 2008	100	275	200	225	170	195	235	152
FL-302	Indian River, County, Florida, USA	January 2008	100	275	200	225	170	195	235	152
FL-86	Charlotte County, Florida, USA	January 2008	101	275	200	225	170	188	235	152
FL-89	Collier County, Florida, USA	January 2008	101	275	200	225	170	188	235	152
FL-90	Collier County, Florida, USA	January 2008	101	275	200	225	170	188	235	152
FL-91	Collier County, Florida, USA	January 2008	101	275	200	225	170	188	235	152
FL-92	Collier County, Florida, USA	January 2008	101	275	200	225	170	188	235	152
FL-93	Collier County, Florida, USA	January 2008	101	275	200	225	170	188	235	152
FL-94	Collier County, Florida, USA	January 2008	101	275	200	225	170	188	235	152
FL-95	Collier County, Florida, USA	January 2008	101	275	200	225	170	188	235	152
FL-96	Collier County, Florida, USA	January 2008	101	275	200	225	170	188	235	152
FL-97	Collier County, Florida, USA	January 2008	101	275	200	225	170	188	235	152
FL-98	Collier County, Florida, USA	January 2008	101	275	200	225	170	188	235	152
FL-99	Collier County, Florida, USA	January 2008	101	275	200	225	170	188	235	152
FL-100	Collier County, Florida, USA	January 2008	101	275	200	225	170	188	235	152
FL-102	Collier County, Florida, USA	January 2008	101	275	200	225	170	188	235	152
FL-104	Collier County, Florida, USA	January 2008	101	275	200	225	170	188	235	152
FL-105	Collier County, Florida, USA	January 2008	101	275	200	225	170	188	235	152
FL-106	Collier County, Florida, USA	January 2008	101	275	200	225	170	188	235	152
FL-108	Collier County, Florida, USA	January 2008	101	275	200	225	170	188	235	152
FL-110	Collier County, Florida, USA	January 2008	101	275	200	225	170	188	235	152
FL-111	Collier County, Florida, USA	January 2008	101	275	200	225	170	188	235	152
FL-112	Collier County, Florida, USA	January 2008	101	275	200	225	170	188	235	152
FL-124	Collier County, Florida, USA	January 2008	101	275	200	225	170	188	235	152
FL-125	Collier County, Florida, USA	January 2008	101	275	200	225	170	188	235	152
FL-126	Collier County, Florida, USA	January 2008	101	275	200	225	170	188	235	152
FL-128	Collier County, Florida, USA	January 2008	101	275	200	225	170	188	235	152
FL-129	Collier County, Florida, USA	January 2008	101	275	200	225	170	188	235	152
FL-131	Collier County, Florida, USA	January 2008	101	275	200	225	170	188	235	152
FL-132	Collier County, Florida, USA	January 2008	101	275	200	225	170	188	235	152
FL-143	DeSoto County, Florida, USA	January 2008	101	275	200	225	170	188	235	152
FL-154	DeSoto County, Florida, USA	January 2008	101	275	200	225	170	188	235	152
FL-162	DeSoto County, Florida, USA	January 2008	101	275	200	225	170	188	235	152
FL-173	Hardee County, Florida, USA	January 2008	101	275	200	225	170	188	235	152
FL-174	Hardee County, Florida, USA	January 2008	101	275	200	225	170	188	235	152
FL-208	Hardee County, Florida, USA	January 2008	101	275	200	225	170	188	235	152
FL-212	Hendry County, Florida, USA	January 2008	101	275	200	225	170	188	235	152
FL-213	Hendry County, Florida, USA	January 2008	101	275	200	225	170	188	235	152
FL-221	Hendry County, Florida, USA	January 2008	101	275	200	225	170	188	235	152
FL-224	Hendry County, Florida, USA	January 2008	101	275	200	225	170	188	235	152
FL-225	Hendry County, Florida, USA	January 2008	101	275	200	225	170	188	235	152
FL-230	Hendry County, Florida, USA	January 2008	101	275	200	225	170	188	235	152
FL-239	Highlands County, Florida, USA	January 2008	101	275	200	225	170	188	235	152
FL-240	Highlands County, Florida, USA	January 2008	101	275	200	225	170	188	235	152
FL-243	Highlands County, Florida, USA	January 2008	101	275	206	225	170	188	235	152
FL-245	Highlands County, Florida, USA	January 2008	101	275	200	225	170	188	235	152
FL-246	Highlands County, Florida, USA	January 2008	101	275	200	225	170	188	235	152
FL-247	Highlands County, Florida, USA	January 2008	101	275	200	225	170	188	235	152
FL-248	Highlands County, Florida, USA	January 2008	101	275	200	225	170	188	235	152
FL-249	Highlands County, Florida, USA	January 2008	101	275	200	225	170	188	235	152
FL-251	Highlands County, Florida, USA	January 2008	101	275	200	225	170	188	235	152
FL-279	Indian River, County, Florida, USA	January 2008	101	275	200	225	170	188	235	152
FL-282	Indian River, County, Florida, USA	January 2008	101	275	200	225	170	188	235	152
FL-283	Indian River, County, Florida, USA	January 2008	101	275	200	225	170	188	235	152
FL-297	Indian River, County, Florida, USA	January 2008	101	275	200	225	170	188	235	152
FL-299	Indian River, County, Florida, USA	January 2008	101	275	200	225	170	188	235	152
FL-300	Indian River, County, Florida, USA	January 2008	101	275	200	225	170	188	235	152
FL-301	Indian River, County, Florida, USA	January 2008	101	275	200	225	170	188	235	152
FL-310	Indian River, County, Florida, USA	January 2008	101	275	200	225	170	188	235	152
FL-311	Indian River, County, Florida, USA	January 2008	101	275	200	225	170	188	235	152
FL-337	Martin County, Florida, USA	January 2008	101	275	200	225	170	188	235	152
FL-338	Martin County, Florida, USA	January 2008	101	275	200	225	170	188	235	152
FL-341	Martin County, Florida, USA	January 2008	101	275	200	225	170	188	235	152
FL-349	Okechobee County, Florida, USA	January 2008	101	275	200	225	170	188	235	152
FL-358	Okechobee County, Florida, USA	January 2008	101	275	200	225	170	188	235	152
FL-360	Okechobee County, Florida, USA	January 2008	101	275	200	225	170	188	235	152
FL-393	St. Lucie County, Florida, USA	January 2008	101	275	200	225	170	188	235	152
FL-277	Hillsborough County, Florida, USA	January 2008	101	275	200	225	170	188	235	152
FL-392	St. Lucie County, Florida, USA	January 2008	102	275	200	221	170	188	235	152
FL-54	Collier County, Florida, USA	June 2007	103	270	200	225	170	195	235	152
FL-82	Charlotte County, Florida, USA	January 2008	104	270	200	225	170	188	235	152
FL-87	Charlotte County, Florida, USA	January 2008	104	270	200	225	170	188	235	152
FL-51	Collier County, Florida, USA	June 2007	104	270	200	225	170	188	235	152
FL-57	Collier County, Florida, USA	June 2007	104	270	200	225	170	188	235	152
FL-45	Hendry County, Florida, USA	June 2007	104	270	200	225	170	188	235	152
FL-47	Hendry County, Florida, USA	June 2007	104	270	200	225	170	188	235	152
FL-58	Hendry County, Florida, USA	June 2007	104	270	200	225	170	188	235	152
FL-220	Hendry County, Florida, USA	January 2008	104	270	200	225	170	188	235	152
FL-53	Highlands County, Florida, USA	June 2007	104	270	200	225	170	188	235	152
FL-72	Highlands County, Florida, USA	June 2007	104	270	200	225	170	188	235	152
FL-280	Indian River, County, Florida, USA	January 2008	104	270	200	225	170	188	235	152
FL-284	Indian River, County, Florida, USA	January 2008	104	270	200	225	170	188	235	152
FL-60	Martin County, Florida, USA	June 2007	104	270	200	225	170	188	235	152
FL-71	Martin County, Florida, USA	June 2007	104	270	200	225	170	188	235	152
FL-67	St. Lucie County, Florida, USA	June 2007	104	270	200	225	170	188	235	152
FL-400	St. Lucie County, Florida, USA	January 2008	104	270	200	225	170	188	235	152
FL-404	St. Lucie County, Florida, USA	January 2008	104	270	200	225	170	188	235	152
FL-278	Hillsborough County, Florida, USA	January 2008	104	270	200	225	170	188	235	152
FL-44	Hendry County, Florida, USA	June 2007	105	270	200	225	170	181	235	152
FL-359	Okechobee County, Florida, USA	January 2008	105	270	200	225	170	181	235	152
FL-328	Manatee County, Florida, USA	January 2008	105	270	200	225	170	181	235	152
FL-233	Hendry County, Florida, USA	January 2008	106	270	200	225	158	188	235	152
FL-336	Martin County, Florida, USA	January 2008	106	270	200	225	158	188	235	152
FL-390	Polk County, Florida, USA	January 2008	106	270	200	225	158	188	235	152
FL-394	St. Lucie County, Florida, USA	January 2008	106	270	200	225	158	188	235	152
FL-327	Manatee County, Florida, USA	January 2008	106	270	200	225	158	188	235	152
FL-107	Collier County, Florida, USA	January 2008	107	270	200	221	170	188	235	152
CHN-25	Nanning, Guangxi province, China	August 2006	108	270	200	221	170	195	235	152
IND-23	Ludhiana District, Punjab, India	March 2008	109	270	196	237	174	188	227	139
FL-130	Collier County, Florida, USA	January 2008	110	268	200	225	170	188	235	152
FL-241	Highlands County, Florida, USA	January 2008	110	268	200	225	170	188	235	152
FL-242	Highlands County, Florida, USA	January 2008	110	268	200	225	170	188	235	152
FL-263	Highlands County, Florida, USA	January 2008	110	268	200	225	170	188	235	152
FL-296	Indian River, County, Florida, USA	January 2008	111	263	200	225	170	188	235	152
IND-25	Prakasam District, Andhra Pradesh, India	March 2008	112	263	200	217	170	203	235	152
IND-30	Prakasam District, Andhra Pradesh, India	March 2008	112	263	200	217	170	203	235	152
CHN-246	Tangshan, Yunnan Province, China	April 2009	113	253	200	213	174	195	235	152
CHN-247	Tangshan, Yunnan Province, China	April 2009	113	253	200	213	174	195	235	152
CHN-249	Tangshan, Yunnan Province, China	April 2009	114	253	200	229	174	261	235	152
FL-342	Martin County, Florida, USA	January 2008	115	246	200	225	170	188	235	152
IND-40	Anantapur District, Andhra Pradesh, India	April 2008	116	246	196	246	174	195	227	139
IND-15	Mahaboobnagar District, Andhra Pradesh, India	March 2008	117	241	196	246	174	188	227	139

## Sheet: GT-Populationwise 
Sample ID	Sampling Location	Sample Date	Genotype	LoucsA	LocusB	LocusC	LocusD	LocusE	LocusF	LocusG
BRA-43	Sao Paolo, Brazil	February 2007	21	347	200	237	174	261	235	152
BRA-5	Sao Paolo, Brazil	August 2006	24	342	200	237	170	244	235	152
BRA-53	Duatina County, Sao Paulo, Brazil	January 2008	25	342	200	237	170	261	235	152
BRA-57	Ibitinga County, Sao Paulo, Brazil	January 2008	26	342	200	237	174	261	235	152
BRA-62	Taiacu County, Sao Paulo, Brazil	January 2008	27	342	200	221	174	255	235	152
BRA-2	Sao Paolo, Brazil	August 2006	32	335	200	246	174	261	235	152
BRA-15	Sao Paolo, Brazil	August 2006	32	335	200	246	174	261	235	152
BRA-7	Sao Paolo, Brazil	August 2006	33	335	200	237	174	261	235	152
BRA-10	Sao Paolo, Brazil	August 2006	33	335	200	237	174	261	235	152
BRA-11	Sao Paolo, Brazil	August 2006	33	335	200	237	174	261	235	152
BRA-12	Sao Paolo, Brazil	August 2006	33	335	200	237	174	261	235	152
BRA-60	Descalvado County, Sao Paulo, Brazil	January 2008	33	335	200	237	174	261	235	152
BRA-66	Cabralia Paulista County, Sao Paulo, Brazil	January 2008	33	335	200	237	174	261	235	152
BRA-67	Lupercio County, Sao Paulo, Brazil	January 2008	33	335	200	237	174	261	235	152
BRA-63	Mogi Mirim County, Sao Paulo, Brazil	January 2008	34	335	200	237	170	261	235	152
BRA-64	Bebedoura County, Sao Paulo, Brazil	January 2008	34	335	200	237	170	261	235	152
BRA-3	Sao Paolo, Brazil	August 2006	35	335	200	233	174	244	235	152
BRA-13	Sao Paolo, Brazil	August 2006	47	328	200	237	170	247	235	152
BRA-18	Sao Paolo, Brazil	August 2006	48	328	200	237	174	261	235	152
BRA-58	Monte Alto County, Sao Paulo, Brazil	January 2008	49	328	200	237	174	244	235	152
BRA-65	Bariri County, Sao Paulo, Brazil	January 2008	50	328	200	237	174	239	235	152
BRA-51	Sao Paolo, Brazil	February 2007	86	284	200	237	174	239	235	152
FL-83	Charlotte County, Florida, USA	January 2008	90	282	200	225	170	188	235	152
FL-84	Charlotte County, Florida, USA	January 2008	93	277	200	225	158	188	235	152
FL-86	Charlotte County, Florida, USA	January 2008	101	275	200	225	170	188	235	152
FL-82	Charlotte County, Florida, USA	January 2008	104	270	200	225	170	188	235	152
FL-87	Charlotte County, Florida, USA	January 2008	104	270	200	225	170	188	235	152
FL-114	Collier County, Florida, USA	January 2008	89	282	200	225	170	195	235	152
FL-115	Collier County, Florida, USA	January 2008	89	282	200	225	170	195	235	152
FL-116	Collier County, Florida, USA	January 2008	89	282	200	225	170	195	235	152
FL-118	Collier County, Florida, USA	January 2008	89	282	200	225	170	195	235	152
FL-120	Collier County, Florida, USA	January 2008	89	282	200	225	170	195	235	152
FL-121	Collier County, Florida, USA	January 2008	89	282	200	225	170	195	235	152
FL-122	Collier County, Florida, USA	January 2008	89	282	200	225	170	195	235	152
FL-123	Collier County, Florida, USA	January 2008	89	282	200	225	170	195	235	152
FL-103	Collier County, Florida, USA	January 2008	90	282	200	225	170	188	235	152
FL-113	Collier County, Florida, USA	January 2008	90	282	200	225	170	188	235	152
FL-109	Collier County, Florida, USA	January 2008	91	282	200	225	170	181	235	152
FL-117	Collier County, Florida, USA	January 2008	94	277	200	225	170	195	235	152
FL-127	Collier County, Florida, USA	January 2008	97	275	200	229	170	188	235	152
FL-88	Collier County, Florida, USA	January 2008	100	275	200	225	170	195	235	152
FL-89	Collier County, Florida, USA	January 2008	101	275	200	225	170	188	235	152
FL-90	Collier County, Florida, USA	January 2008	101	275	200	225	170	188	235	152
FL-91	Collier County, Florida, USA	January 2008	101	275	200	225	170	188	235	152
FL-92	Collier County, Florida, USA	January 2008	101	275	200	225	170	188	235	152
FL-93	Collier County, Florida, USA	January 2008	101	275	200	225	170	188	235	152
FL-94	Collier County, Florida, USA	January 2008	101	275	200	225	170	188	235	152
FL-95	Collier County, Florida, USA	January 2008	101	275	200	225	170	188	235	152
FL-96	Collier County, Florida, USA	January 2008	101	275	200	225	170	188	235	152
FL-97	Collier County, Florida, USA	January 2008	101	275	200	225	170	188	235	152
FL-98	Collier County, Florida, USA	January 2008	101	275	200	225	170	188	235	152
FL-99	Collier County, Florida, USA	January 2008	101	275	200	225	170	188	235	152
FL-100	Collier County, Florida, USA	January 2008	101	275	200	225	170	188	235	152
FL-102	Collier County, Florida, USA	January 2008	101	275	200	225	170	188	235	152
FL-104	Collier County, Florida, USA	January 2008	101	275	200	225	170	188	235	152
FL-105	Collier County, Florida, USA	January 2008	101	275	200	225	170	188	235	152
FL-106	Collier County, Florida, USA	January 2008	101	275	200	225	170	188	235	152
FL-108	Collier County, Florida, USA	January 2008	101	275	200	225	170	188	235	152
FL-110	Collier County, Florida, USA	January 2008	101	275	200	225	170	188	235	152
FL-111	Collier County, Florida, USA	January 2008	101	275	200	225	170	188	235	152
FL-112	Collier County, Florida, USA	January 2008	101	275	200	225	170	188	235	152
FL-124	Collier County, Florida, USA	January 2008	101	275	200	225	170	188	235	152
FL-125	Collier County, Florida, USA	January 2008	101	275	200	225	170	188	235	152
FL-126	Collier County, Florida, USA	January 2008	101	275	200	225	170	188	235	152
FL-128	Collier County, Florida, USA	January 2008	101	275	200	225	170	188	235	152
FL-129	Collier County, Florida, USA	January 2008	101	275	200	225	170	188	235	152
FL-131	Collier County, Florida, USA	January 2008	101	275	200	225	170	188	235	152
FL-132	Collier County, Florida, USA	January 2008	101	275	200	225	170	188	235	152
FL-54	Collier County, Florida, USA	June 2007	103	270	200	225	170	195	235	152
FL-51	Collier County, Florida, USA	June 2007	104	270	200	225	170	188	235	152
FL-57	Collier County, Florida, USA	June 2007	104	270	200	225	170	188	235	152
FL-107	Collier County, Florida, USA	January 2008	107	270	200	221	170	188	235	152
FL-130	Collier County, Florida, USA	January 2008	110	268	200	225	170	188	235	152
FL-133	DeSoto County, Florida, USA	January 2008	83	289	200	225	170	188	235	152
FL-135	DeSoto County, Florida, USA	January 2008	83	289	200	225	170	188	235	152
FL-141	DeSoto County, Florida, USA	January 2008	83	289	200	225	170	188	235	152
FL-137	DeSoto County, Florida, USA	January 2008	90	282	200	225	170	188	235	152
FL-138	DeSoto County, Florida, USA	January 2008	90	282	200	225	170	188	235	152
FL-139	DeSoto County, Florida, USA	January 2008	90	282	200	225	170	188	235	152
FL-140	DeSoto County, Florida, USA	January 2008	90	282	200	225	170	188	235	152
FL-145	DeSoto County, Florida, USA	January 2008	90	282	200	225	170	188	235	152
FL-146	DeSoto County, Florida, USA	January 2008	90	282	200	225	170	188	235	152
FL-147	DeSoto County, Florida, USA	January 2008	90	282	200	225	170	188	235	152
FL-148	DeSoto County, Florida, USA	January 2008	90	282	200	225	170	188	235	152
FL-149	DeSoto County, Florida, USA	January 2008	90	282	200	225	170	188	235	152
FL-150	DeSoto County, Florida, USA	January 2008	90	282	200	225	170	188	235	152
FL-151	DeSoto County, Florida, USA	January 2008	90	282	200	225	170	188	235	152
FL-153	DeSoto County, Florida, USA	January 2008	90	282	200	225	170	188	235	152
FL-156	DeSoto County, Florida, USA	January 2008	90	282	200	225	170	188	235	152
FL-158	DeSoto County, Florida, USA	January 2008	90	282	200	225	170	188	235	152
FL-159	DeSoto County, Florida, USA	January 2008	90	282	200	225	170	188	235	152
FL-160	DeSoto County, Florida, USA	January 2008	90	282	200	225	170	188	235	152
FL-161	DeSoto County, Florida, USA	January 2008	90	282	200	225	170	188	235	152
FL-164	DeSoto County, Florida, USA	January 2008	90	282	200	225	170	188	235	152
FL-165	DeSoto County, Florida, USA	January 2008	90	282	200	225	170	188	235	152
FL-169	DeSoto County, Florida, USA	January 2008	90	282	200	225	170	188	235	152
FL-170	DeSoto County, Florida, USA	January 2008	90	282	200	225	170	188	235	152
FL-76	DeSoto County, Florida, USA	June 2007	95	277	200	225	170	188	235	152
FL-134	DeSoto County, Florida, USA	January 2008	95	277	200	225	170	188	235	152
FL-142	DeSoto County, Florida, USA	January 2008	98	275	200	229	170	181	235	152
FL-143	DeSoto County, Florida, USA	January 2008	101	275	200	225	170	188	235	152
FL-154	DeSoto County, Florida, USA	January 2008	101	275	200	225	170	188	235	152
FL-162	DeSoto County, Florida, USA	January 2008	101	275	200	225	170	188	235	152
FL-203	Hardee County, Florida, USA	January 2008	82	289	200	225	170	195	235	152
FL-206	Hardee County, Florida, USA	January 2008	87	284	200	225	170	188	235	152
FL-175	Hardee County, Florida, USA	January 2008	90	282	200	225	170	188	235	152
FL-207	Hardee County, Florida, USA	January 2008	90	282	200	225	170	188	235	152
FL-176	Hardee County, Florida, USA	January 2008	95	277	200	225	170	188	235	152
FL-173	Hardee County, Florida, USA	January 2008	101	275	200	225	170	188	235	152
FL-174	Hardee County, Florida, USA	January 2008	101	275	200	225	170	188	235	152
FL-208	Hardee County, Florida, USA	January 2008	101	275	200	225	170	188	235	152
FL-231	Hendry County, Florida, USA	January 2008	90	282	200	225	170	188	235	152
FL-212	Hendry County, Florida, USA	January 2008	101	275	200	225	170	188	235	152
FL-213	Hendry County, Florida, USA	January 2008	101	275	200	225	170	188	235	152
FL-221	Hendry County, Florida, USA	January 2008	101	275	200	225	170	188	235	152
FL-224	Hendry County, Florida, USA	January 2008	101	275	200	225	170	188	235	152
FL-225	Hendry County, Florida, USA	January 2008	101	275	200	225	170	188	235	152
FL-230	Hendry County, Florida, USA	January 2008	101	275	200	225	170	188	235	152
FL-45	Hendry County, Florida, USA	June 2007	104	270	200	225	170	188	235	152
FL-47	Hendry County, Florida, USA	June 2007	104	270	200	225	170	188	235	152
FL-58	Hendry County, Florida, USA	June 2007	104	270	200	225	170	188	235	152
FL-220	Hendry County, Florida, USA	January 2008	104	270	200	225	170	188	235	152
FL-44	Hendry County, Florida, USA	June 2007	105	270	200	225	170	181	235	152
FL-233	Hendry County, Florida, USA	January 2008	106	270	200	225	158	188	235	152
FL-257	Highlands County, Florida, USA	January 2008	83	289	200	225	170	188	235	152
FL-244	Highlands County, Florida, USA	January 2008	90	282	200	225	170	188	235	152
FL-260	Highlands County, Florida, USA	January 2008	90	282	200	225	170	188	235	152
FL-261	Highlands County, Florida, USA	January 2008	90	282	200	225	170	188	235	152
FL-250	Highlands County, Florida, USA	January 2008	95	277	200	225	170	188	235	152
FL-239	Highlands County, Florida, USA	January 2008	101	275	200	225	170	188	235	152
FL-240	Highlands County, Florida, USA	January 2008	101	275	200	225	170	188	235	152
FL-243	Highlands County, Florida, USA	January 2008	101	275	206	225	170	188	235	152
FL-245	Highlands County, Florida, USA	January 2008	101	275	200	225	170	188	235	152
FL-246	Highlands County, Florida, USA	January 2008	101	275	200	225	170	188	235	152
FL-247	Highlands County, Florida, USA	January 2008	101	275	200	225	170	188	235	152
FL-248	Highlands County, Florida, USA	January 2008	101	275	200	225	170	188	235	152
FL-249	Highlands County, Florida, USA	January 2008	101	275	200	225	170	188	235	152
FL-251	Highlands County, Florida, USA	January 2008	101	275	200	225	170	188	235	152
FL-53	Highlands County, Florida, USA	June 2007	104	270	200	225	170	188	235	152
FL-72	Highlands County, Florida, USA	June 2007	104	270	200	225	170	188	235	152
FL-241	Highlands County, Florida, USA	January 2008	110	268	200	225	170	188	235	152
FL-242	Highlands County, Florida, USA	January 2008	110	268	200	225	170	188	235	152
FL-263	Highlands County, Florida, USA	January 2008	110	268	200	225	170	188	235	152
FL-294	Indian River, County, Florida, USA	January 2008	83	289	200	225	170	188	235	152
FL-293	Indian River, County, Florida, USA	January 2008	90	282	200	225	170	188	235	152
FL-303	Indian River, County, Florida, USA	January 2008	90	282	200	225	170	188	235	152
FL-304	Indian River, County, Florida, USA	January 2008	90	282	200	225	170	188	235	152
FL-305	Indian River, County, Florida, USA	January 2008	90	282	200	225	170	188	235	152
FL-306	Indian River, County, Florida, USA	January 2008	90	282	200	225	170	188	235	152
FL-308	Indian River, County, Florida, USA	January 2008	90	282	200	225	170	188	235	152
FL-309	Indian River, County, Florida, USA	January 2008	90	282	200	225	170	188	235	152
FL-298	Indian River, County, Florida, USA	January 2008	91	282	200	225	170	181	235	152
FL-307	Indian River, County, Florida, USA	January 2008	91	282	200	225	170	181	235	152
FL-302	Indian River, County, Florida, USA	January 2008	100	275	200	225	170	195	235	152
FL-279	Indian River, County, Florida, USA	January 2008	101	275	200	225	170	188	235	152
FL-282	Indian River, County, Florida, USA	January 2008	101	275	200	225	170	188	235	152
FL-283	Indian River, County, Florida, USA	January 2008	101	275	200	225	170	188	235	152
FL-297	Indian River, County, Florida, USA	January 2008	101	275	200	225	170	188	235	152
FL-299	Indian River, County, Florida, USA	January 2008	101	275	200	225	170	188	235	152
FL-300	Indian River, County, Florida, USA	January 2008	101	275	200	225	170	188	235	152
FL-301	Indian River, County, Florida, USA	January 2008	101	275	200	225	170	188	235	152
FL-310	Indian River, County, Florida, USA	January 2008	101	275	200	225	170	188	235	152
FL-311	Indian River, County, Florida, USA	January 2008	101	275	200	225	170	188	235	152
FL-280	Indian River, County, Florida, USA	January 2008	104	270	200	225	170	188	235	152
FL-284	Indian River, County, Florida, USA	January 2008	104	270	200	225	170	188	235	152
FL-296	Indian River, County, Florida, USA	January 2008	111	263	200	225	170	188	235	152
FL-330	Martin County, Florida, USA	January 2008	83	289	200	225	170	188	235	152
FL-339	Martin County, Florida, USA	January 2008	88	284	200	225	158	188	235	152
FL-329	Martin County, Florida, USA	January 2008	90	282	200	225	170	188	235	152
FL-337	Martin County, Florida, USA	January 2008	101	275	200	225	170	188	235	152
FL-338	Martin County, Florida, USA	January 2008	101	275	200	225	170	188	235	152
FL-341	Martin County, Florida, USA	January 2008	101	275	200	225	170	188	235	152
FL-60	Martin County, Florida, USA	June 2007	104	270	200	225	170	188	235	152
FL-71	Martin County, Florida, USA	June 2007	104	270	200	225	170	188	235	152
FL-336	Martin County, Florida, USA	January 2008	106	270	200	225	158	188	235	152
FL-342	Martin County, Florida, USA	January 2008	115	246	200	225	170	188	235	152
FL-349	Okechobee County, Florida, USA	January 2008	101	275	200	225	170	188	235	152
FL-358	Okechobee County, Florida, USA	January 2008	101	275	200	225	170	188	235	152
FL-360	Okechobee County, Florida, USA	January 2008	101	275	200	225	170	188	235	152
FL-359	Okechobee County, Florida, USA	January 2008	105	270	200	225	170	181	235	152
FL-384	Polk County, Florida, USA	January 2008	42	333	200	229	174	261	235	152
FL-385	Polk County, Florida, USA	January 2008	42	333	200	229	174	261	235	152
FL-372	Polk County, Florida, USA	January 2008	87	284	200	225	170	188	235	152
FL-373	Polk County, Florida, USA	January 2008	90	282	200	225	170	188	235	152
FL-374	Polk County, Florida, USA	January 2008	90	282	200	225	170	188	235	152
FL-390	Polk County, Florida, USA	January 2008	106	270	200	225	158	188	235	152
FL-393	St. Lucie County, Florida, USA	January 2008	101	275	200	225	170	188	235	152
FL-392	St. Lucie County, Florida, USA	January 2008	102	275	200	221	170	188	235	152
FL-67	St. Lucie County, Florida, USA	June 2007	104	270	200	225	170	188	235	152
FL-400	St. Lucie County, Florida, USA	January 2008	104	270	200	225	170	188	235	152
FL-404	St. Lucie County, Florida, USA	January 2008	104	270	200	225	170	188	235	152
FL-394	St. Lucie County, Florida, USA	January 2008	106	270	200	225	158	188	235	152
FL-370	Pasco County, Florida, USA	January 2008	51	328	200	229	174	261	235	152
FL-369	Pasco County, Florida, USA	January 2008	52	328	200	229	174	247	235	152
FL-328	Manatee County, Florida, USA	January 2008	105	270	200	225	170	181	235	152
FL-327	Manatee County, Florida, USA	January 2008	106	270	200	225	158	188	235	152
FL-277	Hillsborough County, Florida, USA	January 2008	101	275	200	225	170	188	235	152
FL-278	Hillsborough County, Florida, USA	January 2008	104	270	200	225	170	188	235	152
FL-318	Lake County, Florida, USA	January 2008	52	328	200	229	174	247	235	152
CHN-243	Baise, Guangxi Province, China	April 2009	10	383	200	225	170	195	235	152
CHN-244	Baise, Guangxi Province, China	April 2009	13	354	200	225	170	195	235	152
CHN-245	Baise, Guangxi Province, China	April 2009	13	354	200	225	170	195	235	152
CHN-258	Guilin, Guangxi Province, China	April 2009	57	326	200	221	174	203	235	152
CHN-260	Guilin, Guangxi Province, China	April 2009	58	326	200	221	170	203	235	152
CHN-261	Guilin, Guangxi Province, China	April 2009	1	434	200	221	170	217	235	152
CHN-262	Hezhou, Guangxi Province, China	April 2009	4	428	200	221	170	188	235	152
CHN-263	Hezhou, Guangxi Province, China	April 2009	4	428	200	221	170	188	235	152
CHN-264	Hezhou, Guangxi Province, China	April 2009	69	318	200	221	170	195	235	152
CHN-22	Nanning, Guangxi province, China	August 2006	2	434	200	221	170	232	235	152
CHN-23	Nanning, Guangxi province, China	August 2006	7	405	200	221	170	225	235	152
CHN-33	Nanning, Guangxi province, China	August 2006	8	405	200	221	170	203	235	152
CHN-43	Nanning, Guangxi province, China	August 2006	9	405	200	221	170	195	235	152
CHN-30	Nanning, Guangxi province, China	August 2006	16	349	200	241	170	210	235	152
CHN-26	Nanning, Guangxi province, China	August 2006	18	349	200	221	170	210	235	152
CHN-28	Nanning, Guangxi province, China	August 2006	28	342	200	221	170	195	235	152
CHN-42	Nanning, Guangxi province, China	August 2006	29	342	200	221	170	203	235	152
CHN-53	Nanning, Guangxi province, China	August 2006	53	328	200	221	170	225	235	152
CHN-46	Nanning, Guangxi province, China	August 2006	63	320	200	241	174	195	235	152
CHN-57	Nanning, Guangxi province, China	August 2006	64	320	200	221	170	195	235	152
CHN-48	Nanning, Guangxi province, China	August 2006	74	313	200	221	170	195	235	152
CHN-44	Nanning, Guangxi province, China	August 2006	96	277	200	221	170	195	235	152
CHN-25	Nanning, Guangxi province, China	August 2006	108	270	200	221	170	195	235	152
F2-3	Fuzhou, Fujian Province, China	Unknown	12	357	200	221	170	195	235	152
F2-4	Fuzhou, Fujian Province, China	Unknown	12	357	200	221	170	195	235	152
F2-5	Fuzhou, Fujian Province, China	Unknown	17	349	200	233	174	268	235	152
F1-1	Fuzhou, Fujian Province, China	Unknown	19	349	200	221	170	195	235	152
F2-1	Fuzhou, Fujian Province, China	Unknown	19	349	200	221	170	195	235	152
CHN-272	SanMen, Fujian Province, China	April 2009	43	333	200	221	170	195	235	152
F2-6	Fuzhou, Fujian Province, China	Unknown	54	328	206	221	170	188	235	152
CHN-246	Tangshan, Yunnan Province, China	April 2009	113	253	200	213	174	195	235	152
CHN-247	Tangshan, Yunnan Province, China	April 2009	113	253	200	213	174	195	235	152
CHN-249	Tangshan, Yunnan Province, China	April 2009	114	253	200	229	174	261	235	152
CHN-270	Gangzhoou, Jiangxi Province, China	April 2009	5	428	200	221	170	195	235	152
CHN-271	Guangzhou, Guangdong Province, China	April 2009	9	405	200	221	170	195	235	152
HN-46	Hunan Province, China	Unknown	79	298	200	241	170	239	235	152
CD-10	Pursat Province, Cambodia	Unknown	3	434	200	220	170	290	235	152
CD-9	Pursat Province, Cambodia	Unknown	11	383	200	220	170	188	235	152
CD-13	Pursat Province, Cambodia	Unknown	59	326	200	212	170	290	235	152
CD-1	Pursat Province, Cambodia	Unknown	71	318	200	232	174	203	235	152
CD-3	Pursat Province, Cambodia	Unknown	72	318	200	208	170	203	235	152
CD-4	Pursat Province, Cambodia	Unknown	72	318	200	208	170	203	235	152
CD-2	Pursat Province, Cambodia	Unknown	99	275	200	208	170	203	235	152
CD-18	Battambang Province, Cambodia	Unknown	76	311	200	232	174	255	227	152
CD-21	Battambang Province, Cambodia	Unknown	77	311	200	232	174	188	235	152
CD-22	Battambang Province, Cambodia	Unknown	78	311	200	232	174	232	235	152
CD-17	Battambang Province, Cambodia	Unknown	92	282	200	212	170	188	235	152
VT-2	Jiang Wen County, Hung Yen Province, Vietnam	Unknown	6	412	200	221	170	195	235	152
VT-3	Summit Farm, Hoa Binh Province, Vietnam	Unknown	14	354	200	221	170	203	235	152
VT-6	Vietnam Agricultural Science Institute, Hanoi, Vietnam	Unknown	70	318	200	237	174	225	235	152
MD-3	Unknown, Thailand	October 2006	37	335	200	213	170	255	235	152
MD-2	Unknown, Taiwan	October 2006	36	335	200	233	170	203	235	152
MD-6	Unknown, Japan	October 2006	65	320	200	225	170	255	235	152
IND-45	Anantapur District, Andhra Pradesh, India	April 2008	15	354	196	250	174	188	227	139
IND-41	Anantapur District, Andhra Pradesh, India	April 2008	22	347	196	246	174	181	227	139
IND-1	Anantapur District, Andhra Pradesh, India	March 2008	55	328	196	241	174	188	227	139
IND-19	Anantapur District, Andhra Pradesh, India	March 2008	56	328	196	246	174	181	227	139
IND-39	Anantapur District, Andhra Pradesh, India	April 2008	60	326	196	246	174	195	227	139
IND-12	Anantapur District, Andhra Pradesh, India	March 2008	84	289	196	237	174	195	227	139
IND-40	Anantapur District, Andhra Pradesh, India	April 2008	116	246	196	246	174	195	227	139
IND-7	Chittoor District, Andhra Pradesh, India	March 2008	38	335	196	246	174	188	227	139
IND-5	Chittoor District, Andhra Pradesh, India	March 2008	39	335	196	241	174	195	227	139
IND-24	Chittoor District, Andhra Pradesh, India	March 2008	40	335	196	225	174	188	227	139
IND-35	Chittoor District, Andhra Pradesh, India	April 2008	61	326	196	246	174	188	227	139
IND-6	Chittoor District, Andhra Pradesh, India	March 2008	66	320	196	250	174	188	227	139
IND-3	Chittoor District, Andhra Pradesh, India	March 2008	67	320	196	246	174	181	227	139
IND-38	Kadapa District, Andhra Pradesh, India	April 2008	23	347	196	241	174	188	227	139
IND-20	Kadapa District, Andhra Pradesh, India	March 2008	39	335	196	241	174	195	227	139
IND-14	Kadapa District, Andhra Pradesh, India	March 2008	75	313	196	246	174	195	227	139
IND-16	Kadapa District, Andhra Pradesh, India	March 2008	80	298	196	241	174	175	227	139
IND-17	Mahaboobnagar District, Andhra Pradesh, India	March 2008	30	342	196	254	174	188	227	139
IND-43	Mahaboobnagar District, Andhra Pradesh, India	April 2008	81	298	196	246	174	188	227	139
IND-15	Mahaboobnagar District, Andhra Pradesh, India	March 2008	117	241	196	246	174	188	227	139
IND-22	Nalgonda District, Andhra Pradesh, India	March 2008	20	349	196	254	174	188	227	139
IND-18	Nalgonda District, Andhra Pradesh, India	March 2008	38	335	196	246	174	188	227	139
IND-46	Nalgonda District, Andhra Pradesh, India	April 2008	44	333	196	241	174	188	227	139
IND-42	Nalgonda District, Andhra Pradesh, India	April 2008	62	326	196	241	174	188	227	139
IND-13	Prakasam District, Andhra Pradesh, India	March 2008	41	335	196	241	174	173	227	139
IND-21	Prakasam District, Andhra Pradesh, India	March 2008	68	320	196	246	174	188	235	139
IND-25	Prakasam District, Andhra Pradesh, India	March 2008	112	263	200	217	170	203	235	152
IND-30	Prakasam District, Andhra Pradesh, India	March 2008	112	263	200	217	170	203	235	152
IND-49	Tirupati District Andhra Pradesh, India	April 2008	31	342	196	241	174	203	227	139
IND-36	Tirupati District Andhra Pradesh, India	April 2008	45	333	196	254	174	188	227	139
IND-37	Tirupati District Andhra Pradesh, India	April 2008	46	333	196	246	174	188	227	139
IND-48	Tirupati District Andhra Pradesh, India	April 2008	73	318	196	246	174	188	227	139
IND-50	Tirupati District Andhra Pradesh, India	April 2008	85	289	196	217	174	203	227	139
IND-44	Kurnool District, Andhra Pradesh, India	April 2008	61	326	196	246	174	188	227	139
IND-23	Ludhiana District, Punjab, India	March 2008	109	270	196	237	174	188	227	139

## Sheet: Cln-Corrected-Data
Sample ID	Sampling location	Sample Date	Genotype	LoucsA	LocusB	LocusC	LocusD	LocusE	LocusF	LocusG
BRA-43	Sao Paolo, Brazil	February 2007	21	347	200	237	174	261	235	152
BRA-5	Sao Paolo, Brazil	August 2006	24	342	200	237	170	244	235	152
BRA-53	Duatina County, Sao Paulo, Brazil	January 2008	25	342	200	237	170	261	235	152
BRA-57	Ibitinga County, Sao Paulo, Brazil	January 2008	26	342	200	237	174	261	235	152
BRA-62	Taiacu County, Sao Paulo, Brazil	January 2008	27	342	200	221	174	255	235	152
BRA-2	Sao Paolo, Brazil	August 2006	32	335	200	246	174	261	235	152
BRA-67	Lupercio County, Sao Paulo, Brazil	January 2008	33	335	200	237	174	261	235	152
BRA-63	Mogi Mirim County, Sao Paulo, Brazil	January 2008	34	335	200	237	170	261	235	152
BRA-3	Sao Paolo, Brazil	August 2006	35	335	200	233	174	244	235	152
BRA-13	Sao Paolo, Brazil	August 2006	47	328	200	237	170	247	235	152
BRA-18	Sao Paolo, Brazil	August 2006	48	328	200	237	174	261	235	152
BRA-58	Monte Alto County, Sao Paulo, Brazil	January 2008	49	328	200	237	174	244	235	152
BRA-65	Bariri County, Sao Paulo, Brazil	January 2008	50	328	200	237	174	239	235	152
BRA-51	Sao Paolo, Brazil	February 2007	86	284	200	237	174	239	235	152
FL-83	Charlotte County, Florida, USA	January 2008	90	282	200	225	170	188	235	152
FL-84	Charlotte County, Florida, USA	January 2008	93	277	200	225	158	188	235	152
FL-86	Charlotte County, Florida, USA	January 2008	101	275	200	225	170	188	235	152
FL-87	Charlotte County, Florida, USA	January 2008	104	270	200	225	170	188	235	152
FL-123	Collier County, Florida, USA	January 2008	89	282	200	225	170	195	235	152
FL-113	Collier County, Florida, USA	January 2008	90	282	200	225	170	188	235	152
FL-109	Collier County, Florida, USA	January 2008	91	282	200	225	170	181	235	152
FL-117	Collier County, Florida, USA	January 2008	94	277	200	225	170	195	235	152
FL-127	Collier County, Florida, USA	January 2008	97	275	200	229	170	188	235	152
FL-88	Collier County, Florida, USA	January 2008	100	275	200	225	170	195	235	152
FL-132	Collier County, Florida, USA	January 2008	101	275	200	225	170	188	235	152
FL-54	Collier County, Florida, USA	June 2007	103	270	200	225	170	195	235	152
FL-57	Collier County, Florida, USA	June 2007	104	270	200	225	170	188	235	152
FL-107	Collier County, Florida, USA	January 2008	107	270	200	221	170	188	235	152
FL-130	Collier County, Florida, USA	January 2008	110	268	200	225	170	188	235	152
FL-133	DeSoto County, Florida, USA	January 2008	83	289	200	225	170	188	235	152
FL-170	DeSoto County, Florida, USA	January 2008	90	282	200	225	170	188	235	152
FL-134	DeSoto County, Florida, USA	January 2008	95	277	200	225	170	188	235	152
FL-142	DeSoto County, Florida, USA	January 2008	98	275	200	229	170	181	235	152
FL-162	DeSoto County, Florida, USA	January 2008	101	275	200	225	170	188	235	152
FL-203	Hardee County, Florida, USA	January 2008	82	289	200	225	170	195	235	152
FL-206	Hardee County, Florida, USA	January 2008	87	284	200	225	170	188	235	152
FL-207	Hardee County, Florida, USA	January 2008	90	282	200	225	170	188	235	152
FL-176	Hardee County, Florida, USA	January 2008	95	277	200	225	170	188	235	152
FL-208	Hardee County, Florida, USA	January 2008	101	275	200	225	170	188	235	152
FL-231	Hendry County, Florida, USA	January 2008	90	282	200	225	170	188	235	152
FL-230	Hendry County, Florida, USA	January 2008	101	275	200	225	170	188	235	152
FL-220	Hendry County, Florida, USA	January 2008	104	270	200	225	170	188	235	152
FL-44	Hendry County, Florida, USA	June 2007	105	270	200	225	170	181	235	152
FL-233	Hendry County, Florida, USA	January 2008	106	270	200	225	158	188	235	152
FL-257	Highlands County, Florida, USA	January 2008	83	289	200	225	170	188	235	152
FL-261	Highlands County, Florida, USA	January 2008	90	282	200	225	170	188	235	152
FL-250	Highlands County, Florida, USA	January 2008	95	277	200	225	170	188	235	152
FL-251	Highlands County, Florida, USA	January 2008	101	275	200	225	170	188	235	152
FL-53	Highlands County, Florida, USA	June 2007	104	270	200	225	170	188	235	152
FL-241	Highlands County, Florida, USA	January 2008	110	268	200	225	170	188	235	152
FL-294	Indian River, County, Florida, USA	January 2008	83	289	200	225	170	188	235	152
FL-309	Indian River, County, Florida, USA	January 2008	90	282	200	225	170	188	235	152
FL-307	Indian River, County, Florida, USA	January 2008	91	282	200	225	170	181	235	152
FL-302	Indian River, County, Florida, USA	January 2008	100	275	200	225	170	195	235	152
FL-311	Indian River, County, Florida, USA	January 2008	101	275	200	225	170	188	235	152
FL-280	Indian River, County, Florida, USA	January 2008	104	270	200	225	170	188	235	152
FL-296	Indian River, County, Florida, USA	January 2008	111	263	200	225	170	188	235	152
FL-330	Martin County, Florida, USA	January 2008	83	289	200	225	170	188	235	152
FL-339	Martin County, Florida, USA	January 2008	88	284	200	225	158	188	235	152
FL-329	Martin County, Florida, USA	January 2008	90	282	200	225	170	188	235	152
FL-341	Martin County, Florida, USA	January 2008	101	275	200	225	170	188	235	152
FL-60	Martin County, Florida, USA	June 2007	104	270	200	225	170	188	235	152
FL-336	Martin County, Florida, USA	January 2008	106	270	200	225	158	188	235	152
FL-342	Martin County, Florida, USA	January 2008	115	246	200	225	170	188	235	152
FL-360	Okechobee County, Florida, USA	January 2008	101	275	200	225	170	188	235	152
FL-359	Okechobee County, Florida, USA	January 2008	105	270	200	225	170	181	235	152
FL-384	Polk County, Florida, USA	January 2008	42	333	200	229	174	261	235	152
FL-372	Polk County, Florida, USA	January 2008	87	284	200	225	170	188	235	152
FL-373	Polk County, Florida, USA	January 2008	90	282	200	225	170	188	235	152
FL-390	Polk County, Florida, USA	January 2008	106	270	200	225	158	188	235	152
FL-393	St. Lucie County, Florida, USA	January 2008	101	275	200	225	170	188	235	152
FL-392	St. Lucie County, Florida, USA	January 2008	102	275	200	221	170	188	235	152
FL-404	St. Lucie County, Florida, USA	January 2008	104	270	200	225	170	188	235	152
FL-394	St. Lucie County, Florida, USA	January 2008	106	270	200	225	158	188	235	152
FL-370	Pasco County, Florida, USA	January 2008	51	328	200	229	174	261	235	152
FL-369	Pasco County, Florida, USA	January 2008	52	328	200	229	174	247	235	152
FL-328	Manatee County, Florida, USA	January 2008	105	270	200	225	170	181	235	152
FL-327	Manatee County, Florida, USA	January 2008	106	270	200	225	158	188	235	152
FL-277	Hillsborough County, Florida, USA	January 2008	101	275	200	225	170	188	235	152
FL-278	Hillsborough County, Florida, USA	January 2008	104	270	200	225	170	188	235	152
FL-318	Lake County, Florida, USA	January 2008	52	328	200	229	174	247	235	152
CHN-243	Baise, Guangxi Province, China	April 2009	10	383	200	225	170	195	235	152
CHN-244	Baise, Guangxi Province, China	April 2009	13	354	200	225	170	195	235	152
CHN-258	Guilin, Guangxi Province, China	April 2009	57	326	200	221	174	203	235	152
CHN-260	Guilin, Guangxi Province, China	April 2009	58	326	200	221	170	203	235	152
CHN-261	Guilin, Guangxi Province, China	April 2009	1	434	200	221	170	217	235	152
CHN-262	Hezhou, Guangxi Province, China	April 2009	4	428	200	221	170	188	235	152
CHN-264	Hezhou, Guangxi Province, China	April 2009	69	318	200	221	170	195	235	152
CHN-22	Nanning, Guangxi province, China	August 2006	2	434	200	221	170	232	235	152
CHN-23	Nanning, Guangxi province, China	August 2006	7	405	200	221	170	225	235	152
CHN-33	Nanning, Guangxi province, China	August 2006	8	405	200	221	170	203	235	152
CHN-43	Nanning, Guangxi province, China	August 2006	9	405	200	221	170	195	235	152
CHN-30	Nanning, Guangxi province, China	August 2006	16	349	200	241	170	210	235	152
CHN-26	Nanning, Guangxi province, China	August 2006	18	349	200	221	170	210	235	152
CHN-28	Nanning, Guangxi province, China	August 2006	28	342	200	221	170	195	235	152
CHN-42	Nanning, Guangxi province, China	August 2006	29	342	200	221	170	203	235	152
CHN-53	Nanning, Guangxi province, China	August 2006	53	328	200	221	170	225	235	152
CHN-46	Nanning, Guangxi province, China	August 2006	63	320	200	241	174	195	235	152
CHN-57	Nanning, Guangxi province, China	August 2006	64	320	200	221	170	195	235	152
CHN-48	Nanning, Guangxi province, China	August 2006	74	313	200	221	170	195	235	152
CHN-44	Nanning, Guangxi province, China	August 2006	96	277	200	221	170	195	235	152
CHN-25	Nanning, Guangxi province, China	August 2006	108	270	200	221	170	195	235	152
F2-3	Fuzhou, Fujian Province, China	Unknown	12	357	200	221	170	195	235	152
F2-5	Fuzhou, Fujian Province, China	Unknown	17	349	200	233	174	268	235	152
F1-1	Fuzhou, Fujian Province, China	Unknown	19	349	200	221	170	195	235	152
CHN-272	SanMen, Fujian Province, China	April 2009	43	333	200	221	170	195	235	152
F2-6	Fuzhou, Fujian Province, China	Unknown	54	328	206	221	170	188	235	152
CHN-246	Tangshan, Yunnan Province, China	April 2009	113	253	200	213	174	195	235	152
CHN-249	Tangshan, Yunnan Province, China	April 2009	114	253	200	229	174	261	235	152
CHN-270	Gangzhoou, Jiangxi Province, China	April 2009	5	428	200	221	170	195	235	152
CHN-271	Guangzhou, Guangdong Province, China	April 2009	9	405	200	221	170	195	235	152
HN-46	Hunan Province, China	Unknown	79	298	200	241	170	239	235	152
CD-10	Pursat Province, Cambodia	Unknown	3	434	200	220	170	290	235	152
CD-9	Pursat Province, Cambodia	Unknown	11	383	200	220	170	188	235	152
CD-13	Pursat Province, Cambodia	Unknown	59	326	200	212	170	290	235	152
CD-1	Pursat Province, Cambodia	Unknown	71	318	200	232	174	203	235	152
CD-3	Pursat Province, Cambodia	Unknown	72	318	200	208	170	203	235	152
CD-2	Pursat Province, Cambodia	Unknown	99	275	200	208	170	203	235	152
CD-18	Battambang Province, Cambodia	Unknown	76	311	200	232	174	255	227	152
CD-21	Battambang Province, Cambodia	Unknown	77	311	200	232	174	188	235	152
CD-22	Battambang Province, Cambodia	Unknown	78	311	200	232	174	232	235	152
CD-17	Battambang Province, Cambodia	Unknown	92	282	200	212	170	188	235	152
VT-2	Jiang Wen County, Hung Yen Province, Vietnam	Unknown	6	412	200	221	170	195	235	152
VT-3	Summit Farm, Hoa Binh Province, Vietnam	Unknown	14	354	200	221	170	203	235	152
VT-6	Vietnam Agricultural Science Institute, Hanoi, Vietnam	Unknown	70	318	200	237	174	225	235	152
MD-3	Unknown, Thailand	October 2006	37	335	200	213	170	255	235	152
MD-2	Unknown, Taiwan	October 2006	36	335	200	233	170	203	235	152
MD-6	Unknown, Japan	October 2006	65	320	200	225	170	255	235	152
IND-45	Anantapur District, Andhra Pradesh, India	April 2008	15	354	196	250	174	188	227	139
IND-41	Anantapur District, Andhra Pradesh, India	April 2008	22	347	196	246	174	181	227	139
IND-1	Anantapur District, Andhra Pradesh, India	March 2008	55	328	196	241	174	188	227	139
IND-19	Anantapur District, Andhra Pradesh, India	March 2008	56	328	196	246	174	181	227	139
IND-39	Anantapur District, Andhra Pradesh, India	April 2008	60	326	196	246	174	195	227	139
IND-12	Anantapur District, Andhra Pradesh, India	March 2008	84	289	196	237	174	195	227	139
IND-40	Anantapur District, Andhra Pradesh, India	April 2008	116	246	196	246	174	195	227	139
IND-7	Chittoor District, Andhra Pradesh, India	March 2008	38	335	196	246	174	188	227	139
IND-5	Chittoor District, Andhra Pradesh, India	March 2008	39	335	196	241	174	195	227	139
IND-24	Chittoor District, Andhra Pradesh, India	March 2008	40	335	196	225	174	188	227	139
IND-35	Chittoor District, Andhra Pradesh, India	April 2008	61	326	196	246	174	188	227	139
IND-6	Chittoor District, Andhra Pradesh, India	March 2008	66	320	196	250	174	188	227	139
IND-3	Chittoor District, Andhra Pradesh, India	March 2008	67	320	196	246	174	181	227	139
IND-38	Kadapa District, Andhra Pradesh, India	April 2008	23	347	196	241	174	188	227	139
IND-20	Kadapa District, Andhra Pradesh, India	March 2008	39	335	196	241	174	195	227	139
IND-14	Kadapa District, Andhra Pradesh, India	March 2008	75	313	196	246	174	195	227	139
IND-16	Kadapa District, Andhra Pradesh, India	March 2008	80	298	196	241	174	175	227	139
IND-17	Mahaboobnagar District, Andhra Pradesh, India	March 2008	30	342	196	254	174	188	227	139
IND-43	Mahaboobnagar District, Andhra Pradesh, India	April 2008	81	298	196	246	174	188	227	139
IND-15	Mahaboobnagar District, Andhra Pradesh, India	March 2008	117	241	196	246	174	188	227	139
IND-22	Nalgonda District, Andhra Pradesh, India	March 2008	20	349	196	254	174	188	227	139
IND-18	Nalgonda District, Andhra Pradesh, India	March 2008	38	335	196	246	174	188	227	139
IND-46	Nalgonda District, Andhra Pradesh, India	April 2008	44	333	196	241	174	188	227	139
IND-42	Nalgonda District, Andhra Pradesh, India	April 2008	62	326	196	241	174	188	227	139
IND-13	Prakasam District, Andhra Pradesh, India	March 2008	41	335	196	241	174	173	227	139
IND-21	Prakasam District, Andhra Pradesh, India	March 2008	68	320	196	246	174	188	235	139
IND-25	Prakasam District, Andhra Pradesh, India	March 2008	112	263	200	217	170	203	235	152
IND-49	Tirupati District Andhra Pradesh, India	April 2008	31	342	196	241	174	203	227	139
IND-36	Tirupati District Andhra Pradesh, India	April 2008	45	333	196	254	174	188	227	139
IND-37	Tirupati District Andhra Pradesh, India	April 2008	46	333	196	246	174	188	227	139
IND-48	Tirupati District Andhra Pradesh, India	April 2008	73	318	196	246	174	188	227	139
IND-50	Tirupati District Andhra Pradesh, India	April 2008	85	289	196	217	174	203	227	139
IND-44	Kurnool District, Andhra Pradesh, India	April 2008	61	326	196	246	174	188	227	139
IND-23	Ludhiana District, Punjab, India	March 2008	109	270	196	237	174	188	227	139
